# Supplementary material for: Co-Crystallization between Aliphatic Polyesters through Co-Inclusion Complexation with Small Molecule
Source: Molecules. 2023 May 15;28(10):4091. doi: 10.3390/molecules28104091 (PMC10222332; doi:10.3390/molecules28104091)
Supplement: Supplementary file 1 [file molecules-28-04091-s001.zip]

Archive with 1 entries (1 files):
- molecules-2353911-supplementary.pdf
